# Supplementary material for: The Characterization of Three Novel Insect-Specific Viruses Discovered in the Bean Bug, Riptortus pedestris
Source: Viruses. 2022 Nov 11;14(11):2500. doi: 10.3390/v14112500 (PMC9696879; doi:10.3390/v14112500)
Supplement: Supplementary file 1 [file viruses-14-02500-s001.zip]

Archive with 1 entries (1 files):
- viruses-1982120-supplementary.pdf
